# Supplementary material for: Structure and Composition of the Cuticle of the Goose Barnacle Pollicipes pollicipes: A Flexible Composite Biomaterial
Source: Mar Drugs. 2023 Jan 29;21(2):96. doi: 10.3390/md21020096 (PMC9968147; doi:10.3390/md21020096)
Supplement: Supplementary file 1 [file marinedrugs-21-00096-s001.zip]

Archive with 1 entries (1 files):
- marinedrugs-2021645-supplementary.pdf
